# Supplementary material for: A practical guide to EEG hyperscanning in joint action research: from motivation to implementation
Source: Soc Cogn Affect Neurosci. 2024 Apr 3;19(1):nsae026. doi: 10.1093/scan/nsae026 (PMC11086947; doi:10.1093/scan/nsae026)
Supplement: nsae026_Supp [file nsae026_supp.zip]

Archive with 1 entries (1 files):
- scan-23-106-File007.docx
